# Supplementary material for: A new species of Stenobiella Tillyard (Neuroptera, Berothidae) from Australia
Source: Zookeys. 2010 Oct 22;(64):1–8. doi: 10.3897/zookeys.64.403 (PMC3088400; doi:10.3897/zookeys.64.403)
Supplement: XML Treatment for Stenobiella variola [file zookeys.64.403-treatment1.xml]

<!DOCTYPE tp:taxon-treatment
  PUBLIC "-//TaxonX//DTD Taxonomic Treatment Publishing DTD v0 20100105//EN" "tax-treatment-NSO.dtd">
<tp:taxon-treatment xmlns:tp="http://www.plazi.org/taxpub"><tp:treatment-meta><mixed-citation publication-type="journal"><person-group><name><surname>Winterton</surname><given-names>Shaun L.</given-names></name></person-group><article-title>A new species of <italic>Stenobiella</italic> Tillyard (Neuroptera, Berothidae) from Australia</article-title><source>Zookeys</source><day>22</day><month>10</month><year>2010</year><volume>2010</volume><issue>64</issue><fpage>1</fpage><lpage>8</lpage><pub-id pub-id-type="doi">10.3897/zookeys.64.403</pub-id></mixed-citation></tp:treatment-meta><tp:nomenclature><tp:taxon-name>
                        <tp:taxon-name-part taxon-name-part-type="genus">Stenobiella</tp:taxon-name-part>
                        <tp:taxon-name-part taxon-name-part-type="species">variola</tp:taxon-name-part>
		                    <object-id xmlns:xlink="http://www.w3.org/1999/xlink" xlink:type="simple">urn:lsid:zoobank.org:act:1F7A88BE-C893-4737-A852-6DD0E569937B</object-id>
                    </tp:taxon-name><tp:taxon-status xmlns:xlink="http://www.w3.org/1999/xlink" xlink:type="simple">sp. n.</tp:taxon-status><xref ref-type="fig" rid="F1">Figs 1</xref><xref ref-type="fig" rid="F2"/><xref ref-type="fig" rid="F3">3</xref></tp:nomenclature><tp:treatment-sec sec-type="Holotype"><title>Holotype</title><p>male, AUSTRALIA: New South Wales: Tintinallogy Station, 15.i.2010, light sheet, -31.9994°, 143.01706°, S.L. Winterton &amp; N.B. Hardy, light sheet (Australian National Insect Collection).</p></tp:treatment-sec><tp:treatment-sec sec-type="Paratypes"><title>Paratypes.</title><p>AUSTRALIA: New South Wales: 2 males, 1 female, same data as holotype (California Academy of Science Collection).</p><fig id="F1" position="float" orientation="portrait"><label>Figure 1.</label><caption><p><tp:taxon-name>Stenobiella variola</tp:taxon-name> sp. n. Female habitus. Photo credit: Shaun L. Winterton.</p></caption><graphic xmlns:xlink="http://www.w3.org/1999/xlink" xlink:href="ZooKeys-064-001-g001.jpg" position="float" orientation="portrait" xlink:type="simple"/></fig></tp:treatment-sec><tp:treatment-sec sec-type="Diagnosis"><title>Diagnosis.</title><p>Distinctively contrasted variegated wing pattern; numerous white non-tapered setae on wings and body, pale patch basally in pterostigma, darker distally; dark scale-like setae absent from wings and abdomen; dark, elongate setae absent from mid coxa; single R1-Rs cross-vein; dark, elongate setae along entire posterior margin of both wings; female hypocaudae well developed; male paramere-mediuncus complex relatively large.</p></tp:treatment-sec><tp:treatment-sec sec-type="Description"><title>Description.</title><p>Body length = 5.0–6.0 mm (male), 6.1 mm (female). <italic>Head</italic>. Black to light brown; anterior tentorial pits distinct; clypeus with dark band and minute pale pubescence; vertex irregularly covered with elongate, non-tapered white setae, multidirectional and partially appressed; raised lateral tubercle with elongate white setae admixed with several longer and more tapered black setae; antenna dark brown to black, scape covered with elongate white setae admixed with dark setae; pedicel with ring of <!--PageBreak-->dark setae basally, closely approximating a distal ring of white setae; 51 flagellomeres covered with fine dark setae; mouthparts brown with sparse black setae.</p><p><italic>Thorax</italic>. Pronotum wider than long, dark brown; two latitudinal depressions extending from midline, each with white setae along length; white setae along midline and around margin; admixed with slightly longer and tapered black setae along lateral and anterior margins; mesonotum light brown, blackish posterolaterally, white setae anteromedially in ‘V’ pattern, admixed with patch of dark setae; dark area glabrous; metathorax light brown with dark patches laterally, posterior portio with tapered pale setae; pleuron with extensive white, non-tapered setae. <italic>Wing</italic> (<xref ref-type="fig" rid="F2">Figure 2</xref>). Forewing length = 6.1 mm. Hind wing length = 5.2 mm. Forewing hyaline with extensive infuscate mottling; venation brown and tan mottled, numerous dark tapered macrosetae along wing veins with infuscate area around base of each seta; rows of white non-tapered setae extensive along all wing veins, admixed with dark, non-tapered setae, distribution of white and dark non-tapered setae relative to surrounding infuscation (i.e. more white setae in hyaline areas); costal and subcostal areas with extensive infuscation, white areas along costal margin with dark mark basad of pterostigma; pterostigma dark with white either side; dark, elongate along entire posterior margin of wing; single cross-vein between R<sub>1</sub> and anterior trace of Rs; 4–5 gradate series cross-veins; distal CuA-MP cross-vein perpendicular to CuA and originating on anterior branch of distal CuA fork; hindwing hyaline; venation light brown to yellow; macrosetae absent, extensive fine tapered setae on all veins, more numerous in distal<!--PageBreak--> area of wing and much longer along entire posterior margin of wing. <italic>Legs</italic>. Uniform dark brown with extensive covering of elongate, white setae; setae shorter and darker on tarsomeres.</p><p><italic>Abdomen</italic>. Uniform brown to light brown; extensive pile of dark setae admixed with white setae, denser on sternites; stripe of white, non-tapered setae laterally from segment one to terminalia</p><p><italic>Male genitalia</italic> (<xref ref-type="fig" rid="F3">Fig. 3A–D</xref>). Tergite 9 + ectoproct rounded posteriorly, slightly acuminate distally; paramere-mediuncus complex very large with well sclerotised guide; hypandrium internum triangular.</p><p><italic>Female genitalia</italic> (<xref ref-type="fig" rid="F3">Fig. 3E</xref>). Hypocaudae well developed, elongate; spermatheca large and highly convoluted in shape.</p><fig id="F2" position="float" orientation="portrait"><label>Figure 2.</label><caption><p><tp:taxon-name>Stenobiella variola</tp:taxon-name> sp. n., <bold>A</bold> forewing <bold>B</bold> hindwing. Scale line = 0.5 mm.</p></caption><graphic xmlns:xlink="http://www.w3.org/1999/xlink" xlink:href="ZooKeys-064-001-g002.jpg" position="float" orientation="portrait" xlink:type="simple"/></fig><fig id="F3" position="float" orientation="portrait"><label>Figure 3.</label><caption><p><tp:taxon-name>Stenobiella variola</tp:taxon-name> sp. n., Male genitalia: <bold>A</bold> Genital segments, lateral <bold>B</bold> paramere-mediuncus complex, lateral <bold>C</bold> same, ventral <bold>D</bold> hypandrium internum, ventral. Female genitalia: <bold>E</bold> spermatheca, ventral. Scale line = 0.2 mm.</p></caption><graphic xmlns:xlink="http://www.w3.org/1999/xlink" xlink:href="ZooKeys-064-001-g003.jpg" position="float" orientation="portrait" xlink:type="simple"/></fig></tp:treatment-sec><tp:treatment-sec sec-type="Etymology"><title>Etymology.</title><p>The specific epithet is derived from Latin, <italic>variola</italic>; spotted, mottled.</p></tp:treatment-sec><tp:treatment-sec sec-type="Comments"><title>Comments.</title><p><tp:taxon-name>Stenobiella variola</tp:taxon-name> sp. n. is a distinctive species based on wing mottling and extensive wing and body covering of white, non-tapered setae. The male genitalia are similar in structure to <tp:taxon-name>Stenobiella theischingerorum</tp:taxon-name> Aspöck &amp; Aspöck, to which <tp:taxon-name>Stenobiella variola</tp:taxon-name> sp. n. appears to be closely related. No key to species of <tp:taxon-name>Stenobiella</tp:taxon-name> exists. The following key is based largely on the published descriptions by <xref ref-type="bibr" rid="B1">Aspöck and Aspöck (1984)</xref><!--PageBreak--> and examination of additional non-type material in various collections; considering the high likelihood of new species being collected, it should be considered preliminary only. Both sexes are required for the key to work most effectively for some species.</p></tp:treatment-sec><tp:treatment-sec sec-type="Key to Stenobiella species"><title>Key to <tp:taxon-name>Stenobiella</tp:taxon-name> species</title><table-wrap content-type="key" position="anchor" orientation="portrait"><table><tbody><tr><td rowspan="1" colspan="1">1.</td><td rowspan="1" colspan="1">Wing mostly or completely pale; relatively large species (ca. 8.0–10.0 mm forewing length); hypocauda present as a relatively short, blunt process</td><td rowspan="1" colspan="1">2</td></tr><tr><td rowspan="1" colspan="1">–</td><td rowspan="1" colspan="1">Wing dark infuscate to stark maculate; size variable, but usually less than 9.0 mm forewing length; hypocauda as elongate process (rarely greatly reduced to a knob)</td><td rowspan="1" colspan="1">3</td></tr><tr><td rowspan="1" colspan="1">2.</td><td rowspan="1" colspan="1">Wing with costal field dark</td><td rowspan="1" colspan="1"><tp:taxon-name>Stenobiella kaikai</tp:taxon-name> Aspöck &amp; Aspöck</td></tr><tr><td rowspan="1" colspan="1">–</td><td rowspan="1" colspan="1">Wing uniformly pale</td><td rowspan="1" colspan="1"><tp:taxon-name>Stenobiella arrunja</tp:taxon-name> Aspöck &amp; Aspöck</td></tr><tr><td rowspan="1" colspan="1">3.</td><td rowspan="1" colspan="1">Male paramere-mediuncus complex relatively small (cf. <xref ref-type="bibr" rid="B1">Aspöck and Aspöck 1984: figs 21, 31</xref>)</td><td rowspan="1" colspan="1">4</td></tr><tr><td rowspan="1" colspan="1">–</td><td rowspan="1" colspan="1">Male paramere-mediuncus complex relatively large (<xref ref-type="fig" rid="F3">Fig. 3A–B</xref>)</td><td rowspan="1" colspan="1">5</td></tr><tr><td rowspan="1" colspan="1">4.</td><td rowspan="1" colspan="1">Black scale-like setae present on both wings</td><td rowspan="1" colspan="1"><tp:taxon-name>Stenobiella cardaleae</tp:taxon-name> Aspöck &amp; Aspöck</td></tr><tr><td rowspan="1" colspan="1">–</td><td rowspan="1" colspan="1">Black scale-like setae absent on both wings</td><td rowspan="1" colspan="1"><tp:taxon-name>Stenobiella muellerorum</tp:taxon-name> Aspöck &amp; Aspöck</td></tr><tr><td rowspan="1" colspan="1">5.</td><td rowspan="1" colspan="1">Female hypocauda knob-like; spermatheca large; paramere-mediuncus complex shape as in <xref ref-type="bibr" rid="B1">Aspöck and Aspöck (1984: fig. 11)</xref></td><td rowspan="1" colspan="1"><tp:taxon-name>Stenobiella pindana</tp:taxon-name> Aspöck &amp; Aspöck</td></tr><tr><td rowspan="1" colspan="1">–</td><td rowspan="1" colspan="1">Female hypocauda elongate; spermatheca smaller; paramere-mediuncus complex shape as in <xref ref-type="fig" rid="F3">Figure 3 A–C</xref></td><td rowspan="1" colspan="1">6</td></tr><tr><td rowspan="1" colspan="1">6.</td><td rowspan="1" colspan="1">Scales on forewing present</td><td rowspan="1" colspan="1"><tp:taxon-name>Stenobiella moma</tp:taxon-name> Aspöck &amp; Aspöck</td></tr><tr><td rowspan="1" colspan="1">–</td><td rowspan="1" colspan="1">Scales on forewing absent</td><td rowspan="1" colspan="1">7</td></tr><tr><td rowspan="1" colspan="1">7.</td><td rowspan="1" colspan="1">Wing largely uniform infuscate but not distinctly maculate</td><td rowspan="1" colspan="1"><tp:taxon-name>Stenobiella pulla</tp:taxon-name> Kimmins, <tp:taxon-name>Stenobiella gallardi</tp:taxon-name> Tillyard, <tp:taxon-name>Stenobiella hirsutissima</tp:taxon-name> Tillyard</td></tr><tr><td rowspan="1" colspan="1">–</td><td rowspan="1" colspan="1">Wing distinctly maculate</td><td rowspan="1" colspan="1">8</td></tr><tr><td rowspan="1" colspan="1">8.</td><td rowspan="1" colspan="1">Costal field with alternating dark and pale regions to forewing tip (cf. <xref ref-type="bibr" rid="B1">Aspöck and Aspöck 1984: fig. 46–47</xref>); hypandrium apex relatively tapered; paramere-mediuncus shape as in <xref ref-type="bibr" rid="B1">Aspöck and Aspöck 1984: figs 3–4</xref> (Northern Territory)</td><td rowspan="1" colspan="1"><tp:taxon-name>Stenobiella theischingerorum</tp:taxon-name> Aspöck &amp; Aspöck</td></tr><tr><td rowspan="1" colspan="1">–</td><td rowspan="1" colspan="1">Costal field with alternating dark and pale regions to forewing tip but with distinct pale area midway (<xref ref-type="fig" rid="F2">Fig. 2A</xref>); hypandrium apex not as acutely tapered; paramere-mediuncus shape as in <xref ref-type="fig" rid="F1">Fig. 3A–C</xref> (New South Wales)</td><td rowspan="1" colspan="1"><tp:taxon-name>Stenobiella variola</tp:taxon-name>  sp. n.</td></tr></tbody></table></table-wrap></tp:treatment-sec><ref-list><ref id="B1"><mixed-citation xmlns:xlink="http://www.w3.org/1999/xlink" xlink:type="simple"><person-group><name name-style="western"><surname>Aspöck</surname><given-names>U</given-names></name><name name-style="western"><surname>Aspöck</surname><given-names>H</given-names></name></person-group> (<year>1984</year>)<article-title> Die Berothiden Australiens I: Neue spezies des genus <italic>Stenobiella</italic> Tillyard (Neuropteroidea: Planipennia: Berothidae). Zeitschrift der Arbeitsgemeinschaft Österr.</article-title><source>Entomolgen</source><volume>36</volume>:<fpage>17</fpage>-<lpage>32</lpage>.</mixed-citation></ref></ref-list></tp:taxon-treatment>
